# Supplementary material for: Operator Performance of the Digital Setup Fabrication for Orthodontic–Orthognathic Treatment: An Explorative Study
Source: J Clin Med. 2021 Dec 28;11(1):145. doi: 10.3390/jcm11010145 (PMC8745578; doi:10.3390/jcm11010145)
Supplement: Supplementary file 1 [file jcm-11-00145-s001.zip]

Archive with 1 entries (1 files):
- jcm-1512054-suppl.pdf
